# Supplementary material for: Personalizing the Prediction of Colorectal Cancer Prognosis by Incorporating Comorbidities and Functional Status into Prognostic Nomograms
Source: Cancers (Basel). 2019 Sep 26;11(10):1435. doi: 10.3390/cancers11101435 (PMC6826360; doi:10.3390/cancers11101435)
Supplement: Supplementary file 1 [file cancers-11-01435-s001.zip]

Archive with 2 entries (2 files):
- cancers-576682-suppl-layout.docx
- Table S2.xlsx
