# Supplementary material for: Personalizing the Prediction of Colorectal Cancer Prognosis by Incorporating Comorbidities and Functional Status into Prognostic Nomograms
Source: Cancers (Basel). 2019 Sep 26;11(10):1435. doi: 10.3390/cancers11101435 (PMC6826360; doi:10.3390/cancers11101435)
Supplement: Supplementary file 1 [file cancers-11-01435-s001.zip › Table S2.xlsx]

## Sheet: Predict
		Primary outcomes					Secondary outcomes†
		Overall survival		Disease-free survival			Disease-specific		Recurrence-free		Non-disease-specific
Variables	Options		Points		Points			Points		Points		Points
Gender	Male		0		0			0		0		13
Age	50-59		0		0			0		0		0
Comorbidity score	0		0		0			0		0		0
Functional status	Excellent		0		0			0		0		0
Tumor location	Colon		0		0			0		0		0
Tumor stage	I		0		0			0		0		0
Total Points			0		0			0		0		13
3-year survival prob.		OS	>90%	DFS	>90%		DSS	>90%	RFS	>90%	nDSS	>90%
5-year survival prob.		OS	>90%	DFS	>90%		DSS	>90%	RFS	>90%	nDSS	>90%
DFS,Disease-free survival; DSS, Disease-specific survival; nDSS, Non-disease specific survival; OS, Overall survival; RFS, Recurrence-free survival
†Estimates were calculated from Cox proportional hazards regression without accounting for competing events and should be used for risk stratification only and not for survival prediction.
Procedure: Click on and use the droplist under the column "Options" (Purple color) to select different options for the various variables. The corresponding 3- and 5-year survival probabiblities for the various survival outcomes will be calculated automatically.
Excellent functional status (ASA grade I-II, ECOG score 0, or Karnofsky score 100)
Fair functional status (ASA grade III, ECOG score 1, or Karnofsky score 70-90)
Poor functional status (ASA grade IV, ECOG score 2-4, or Karnofsky score 10-60)

## Sheet: Sheet2
Male	30-49	0	Excellent	Colon	I
Female	50-59	1 to 2	Fair	Rectum/rectosigmoid	II
	60-69	3	Poor		III
	70-79	4+			IV
	80+
